# Supplementary material for: Enrichment of antibiotic resistance genes within bacteriophage populations in saliva samples from individuals undergoing oral antibiotic treatments
Source: Front Microbiol. 2022 Nov 8;13:1049110. doi: 10.3389/fmicb.2022.1049110 (PMC9678940; doi:10.3389/fmicb.2022.1049110)
Supplement: Supplementary file 1 [file Table_1.XLSX]

## Sheet: Sheet1
Group	Sample	ENA Sample Accession	ENA Run Accession	ENA Sample Title
Patient d0	P1 bact	SAMEA111353326	ERR10188284	Human oral cavity sample (Saliva) - P1_D1_bact
	P2 bact	SAMEA111353327	ERR10188285	Human oral cavity sample (Saliva) - P2_D1_bact
	P3 bact	SAMEA111353328	ERR10188286	Human oral cavity sample (Saliva) - P3_D1_bact
	P4 bact	SAMEA111353329	ERR10188287	Human oral cavity sample (Saliva) - P4_D1_bact
	P5 bact	SAMEA111353330	ERR10188288	Human oral cavity sample (Saliva) - P5_D1_bact
	P6 bact	SAMEA111353331	ERR10188289	Human oral cavity sample (Saliva) - P6_D1_bact
	P7 bact	SAMEA111353332	ERR10188290	Human oral cavity sample (Saliva) - P7_D1_bact
	P8 bact	SAMEA111353333	ERR10188291	Human oral cavity sample (Saliva) - P8_D1_bact
	P9 bact	SAMEA111353334	ERR10188292	Human oral cavity sample (Saliva) - P9_D1_bact
	P10 bact	SAMEA111353335	ERR10188293	Human oral cavity sample (Saliva) - P10_D1_bact
	P11 bact	SAMEA111353336	ERR10188294	Human oral cavity sample (Saliva) - P11_D1_bact
	P12 bact	SAMEA111353337	ERR10188295	Human oral cavity sample (Saliva) - P12_D1_bact
	P13 bact	SAMEA111353338	ERR10188296	Human oral cavity sample (Saliva) - P13_D1_bact
	P14 bact	SAMEA111353339	ERR10188297	Human oral cavity sample (Saliva) - P14_D1_bact
	P15 bact	SAMEA111353340	ERR10188298	Human oral cavity sample (Saliva) - P15_D1_bact
	P17 bact	SAMEA111353341	ERR10188299	Human oral cavity sample (Saliva) - P17_D1_bact
	P18 bact	SAMEA111353342	ERR10188300	Human oral cavity sample (Saliva) - P18_D1_bact
	P19 bact	SAMEA111353343	ERR10188301	Human oral cavity sample (Saliva) - P19_D1_bact
	P20 bact	SAMEA111353344	ERR10188302	Human oral cavity sample (Saliva) - P20_D1_bact
	P21 bact	SAMEA111353345	ERR10188303	Human oral cavity sample (Saliva) - P21_D1_bact
	P22 bact	SAMEA111353346	ERR10188304	Human oral cavity sample (Saliva) - P22_D1_bact
	P23 bact	SAMEA111353347	ERR10188305	Human oral cavity sample (Saliva) - P23_D1_bact
	P24 bact	SAMEA111353348	ERR10188306	Human oral cavity sample (Saliva) - P24_D1_bact
	P25 bact	SAMEA111353349	ERR10188307	Human oral cavity sample (Saliva) - P25_D1_bact
	P26 bact	SAMEA111353350	ERR10188308	Human oral cavity sample (Saliva) - P26_D1_bact
	P1 phage	SAMEA111353418	ERR10188376	Human oral cavity sample (Saliva) - P1_D1_p
	P2 phage	SAMEA111353419	ERR10188377	Human oral cavity sample (Saliva) - P2_D1_p
	P3 phage	SAMEA111353420	ERR10188378	Human oral cavity sample (Saliva) - P3_D1_p
	P4 phage	SAMEA111353421	ERR10188379	Human oral cavity sample (Saliva) - P4_D1_p
	P5 phage	SAMEA111353422	ERR10188380	Human oral cavity sample (Saliva) - P5_D1_p
	P6 phage	SAMEA111353423	ERR10188381	Human oral cavity sample (Saliva) - P6_D1_p
	P7 phage	SAMEA111353424	ERR10188382	Human oral cavity sample (Saliva) - P7_D1_p
	P8 phage	SAMEA111353425	ERR10188383	Human oral cavity sample (Saliva) - P8_D1_p
	P9 phage	SAMEA111353426	ERR10188384	Human oral cavity sample (Saliva) - P9_D1_p
	P10 phage	SAMEA111353427	ERR10188385	Human oral cavity sample (Saliva) - P10_D1_p
	P11 phage	SAMEA111353428	ERR10188386	Human oral cavity sample (Saliva) - P11_D1_p
	P12 phage	SAMEA111353429	ERR10188387	Human oral cavity sample (Saliva) - P12_D1_p
	P13 phage	SAMEA111353430	ERR10188388	Human oral cavity sample (Saliva) - P13_D1_p
	P14 phage	SAMEA111353431	ERR10188389	Human oral cavity sample (Saliva) - P14_D1_p
	P15 phage	SAMEA111353432	ERR10188390	Human oral cavity sample (Saliva) - P15_D1_p
	P17 phage	SAMEA111353433	ERR10188391	Human oral cavity sample (Saliva) - P17_D1_p
	P18 phage	SAMEA111353434	ERR10188392	Human oral cavity sample (Saliva) - P18_D1_p
	P19 phage	SAMEA111353435	ERR10188393	Human oral cavity sample (Saliva) - P19_D1_p
	P20 phage	SAMEA111353436	ERR10188394	Human oral cavity sample (Saliva) - P20_D1_p
	P21 phage	SAMEA111353437	ERR10188395	Human oral cavity sample (Saliva) - P21_D1_p
	P22 phage	SAMEA111353438	ERR10188396	Human oral cavity sample (Saliva) - P22_D1_p
	P23 phage	SAMEA111353439	ERR10188397	Human oral cavity sample (Saliva) - P23_D1_p
	P24 phage	SAMEA111353440	ERR10188398	Human oral cavity sample (Saliva) - P24_D1_p
	P25 phage	SAMEA111353441	ERR10188399	Human oral cavity sample (Saliva) - P25_D1_p
Control d0	C30 bact	SAMEA111353351	ERR10188309	Human oral cavity sample (Saliva) - C30_D1_bact
	C31 bact	SAMEA111353352	ERR10188310	Human oral cavity sample (Saliva) - C31_D1_bact
	C32 bact	SAMEA111353353	ERR10188311	Human oral cavity sample (Saliva) - C32_D1_bact
	C33 bact	SAMEA111353354	ERR10188312	Human oral cavity sample (Saliva) - C33_D1_bact
	C34 bact	SAMEA111353355	ERR10188313	Human oral cavity sample (Saliva) - C34_D1_bact
	C35 bact	SAMEA111353356	ERR10188314	Human oral cavity sample (Saliva) - C35_D1_bact
	C36 bact	SAMEA111353357	ERR10188315	Human oral cavity sample (Saliva) - C36_D1_bact
	C37 bact	SAMEA111353358	ERR10188316	Human oral cavity sample (Saliva) - C37_D1_bact
	C38 bact	SAMEA111353359	ERR10188317	Human oral cavity sample (Saliva) - C38_D1_bact
	C39 bact	SAMEA111353360	ERR10188318	Human oral cavity sample (Saliva) - C39_D1_bact
	C40 bact	SAMEA111353361	ERR10188319	Human oral cavity sample (Saliva) - C40_D1_bact
	C41 bact	SAMEA111353362	ERR10188320	Human oral cavity sample (Saliva) - C41_D1_bact
	C42 bact	SAMEA111353363	ERR10188321	Human oral cavity sample (Saliva) - C42_D1_bact
	C43 bact	SAMEA111353364	ERR10188322	Human oral cavity sample (Saliva) - C43_D1_bact
	C44 bact	SAMEA111353365	ERR10188323	Human oral cavity sample (Saliva) - C44_D1_bact
	C45 bact	SAMEA111353366	ERR10188324	Human oral cavity sample (Saliva) - C45_D1_bact
	C46 bact	SAMEA111353367	ERR10188325	Human oral cavity sample (Saliva) - C46_D1_bact
	C47 bact	SAMEA111353368	ERR10188326	Human oral cavity sample (Saliva) - C47_D1_bact
	C48 bact	SAMEA111353369	ERR10188327	Human oral cavity sample (Saliva) - C48_D1_bact
	C49 bact	SAMEA111353370	ERR10188328	Human oral cavity sample (Saliva) - C49_D1_bact
	C50 bact	SAMEA111353371	ERR10188329	Human oral cavity sample (Saliva) - C50_D1_bact
	C51 bact	SAMEA111353372	ERR10188330	Human oral cavity sample (Saliva) - C51_D1_bact
	C52 bact	SAMEA111353373	ERR10188331	Human oral cavity sample (Saliva) - C52_D1_bact
	C53 bact	SAMEA111353374	ERR10188332	Human oral cavity sample (Saliva) - C53_D1_bact
	C54 bact	SAMEA111353375	ERR10188333	Human oral cavity sample (Saliva) - C54_D1_bact
	C55 bact	SAMEA111353376	ERR10188334	Human oral cavity sample (Saliva) - C55_D1_bact
	C26 phage	SAMEA111353442	ERR10188400	Human oral cavity sample (Saliva) - C26_D1_p
	C30 phage	SAMEA111353443	ERR10188401	Human oral cavity sample (Saliva) - C30_D1_p
	C31 phage	SAMEA111353444	ERR10188402	Human oral cavity sample (Saliva) - C31_D1_p
	C32 phage	SAMEA111353445	ERR10188403	Human oral cavity sample (Saliva) - C32_D1_p
	C33 phage	SAMEA111353446	ERR10188404	Human oral cavity sample (Saliva) - C33_D1_p
	C34 phage	SAMEA111353447	ERR10188405	Human oral cavity sample (Saliva) - C34_D1_p
	C35 phage	SAMEA111353448	ERR10188406	Human oral cavity sample (Saliva) - C35_D1_p
	C36 phage	SAMEA111353449	ERR10188407	Human oral cavity sample (Saliva) - C36_D1_p
	C37 phage	SAMEA111353450	ERR10188408	Human oral cavity sample (Saliva) - C37_D1_p
	C38 phage	SAMEA111353451	ERR10188409	Human oral cavity sample (Saliva) - C38_D1_p
	C39 phage	SAMEA111353452	ERR10188410	Human oral cavity sample (Saliva) - C39_D1_p
	C40 phage	SAMEA111353453	ERR10188411	Human oral cavity sample (Saliva) - C40_D1_p
	C41 phage	SAMEA111353454	ERR10188412	Human oral cavity sample (Saliva) - C41_D1_p
	C42 phage	SAMEA111353455	ERR10188413	Human oral cavity sample (Saliva) - C42_D1_p
	C43 phage	SAMEA111353456	ERR10188414	Human oral cavity sample (Saliva) - C43_D1_p
	C44 phage	SAMEA111353457	ERR10188415	Human oral cavity sample (Saliva) - C44_D1_p
	C45 phage	SAMEA111353458	ERR10188416	Human oral cavity sample (Saliva) - C45_D1_p
	C46 phage	SAMEA111353459	ERR10188417	Human oral cavity sample (Saliva) - C46_D1_p
	C47 phage	SAMEA111353460	ERR10188418	Human oral cavity sample (Saliva) - C47_D1_p
	C48 phage	SAMEA111353461	ERR10188419	Human oral cavity sample (Saliva) - C48_D1_p
	C49 phage	SAMEA111353462	ERR10188420	Human oral cavity sample (Saliva) - C49_D1_p
	C50 phage	SAMEA111353463	ERR10188421	Human oral cavity sample (Saliva) - C50_D1_p
	C51 phage	SAMEA111353464	ERR10188422	Human oral cavity sample (Saliva) - C51_D1_p
	C52 phage	SAMEA111353465	ERR10188423	Human oral cavity sample (Saliva) - C52_D1_p
	C53 phage	SAMEA111353466	ERR10188424	Human oral cavity sample (Saliva) - C53_D1_p
	C54 phage	SAMEA111353467	ERR10188425	Human oral cavity sample (Saliva) - C54_D1_p
	C55 phage	SAMEA111353468	ERR10188426	Human oral cavity sample (Saliva) - C55_D1_p
Patient d3	P1 bact	SAMEA111353377	ERR10188335	Human oral cavity sample (Saliva) - P1_D3_bact
	P2 bact	SAMEA111353378	ERR10188336	Human oral cavity sample (Saliva) - P2_D3_bact
	P3 bact	SAMEA111353379	ERR10188337	Human oral cavity sample (Saliva) - P3_D3_bact
	P4 bact	SAMEA111353380	ERR10188338	Human oral cavity sample (Saliva) - P4_D3_bact
	P6 bact	SAMEA111353381	ERR10188339	Human oral cavity sample (Saliva) - P6_D3_bact
	P7 bact	SAMEA111353382	ERR10188340	Human oral cavity sample (Saliva) - P7_D3_bact
	P9 bact	SAMEA111353383	ERR10188341	Human oral cavity sample (Saliva) - P9_D3_bact
	P10 bact	SAMEA111353384	ERR10188342	Human oral cavity sample (Saliva) - P10_D3_bact
	P13 bact	SAMEA111353385	ERR10188343	Human oral cavity sample (Saliva) - P13_D3_bact
	P16 bact	SAMEA111353386	ERR10188344	Human oral cavity sample (Saliva) - P16_D3_bact
	P17 bact	SAMEA111353387	ERR10188345	Human oral cavity sample (Saliva) - P17_D3_bact
	P20 bact	SAMEA111353388	ERR10188346	Human oral cavity sample (Saliva) - P20_D3_bact
	P21 bact	SAMEA111353389	ERR10188347	Human oral cavity sample (Saliva) - P21_D3_bact
	P23 bact	SAMEA111353390	ERR10188348	Human oral cavity sample (Saliva) - P23_D3_bact
	P24 bact	SAMEA111353391	ERR10188349	Human oral cavity sample (Saliva) - P24_D3_bact
	P25 bact	SAMEA111353392	ERR10188350	Human oral cavity sample (Saliva) - P25_D3_bact
	P1 phage	SAMEA111353469	ERR10188427	Human oral cavity sample (Saliva) - P1_D3_p
	P2 phage	SAMEA111353470	ERR10188428	Human oral cavity sample (Saliva) - P2_D3_p
	P3 phage	SAMEA111353471	ERR10188429	Human oral cavity sample (Saliva) - P3_D3_p
	P4 phage	SAMEA111353472	ERR10188430	Human oral cavity sample (Saliva) - P4_D3_p
	P6 phage	SAMEA111353473	ERR10188431	Human oral cavity sample (Saliva) - P6_D3_p
	P7 phage	SAMEA111353474	ERR10188432	Human oral cavity sample (Saliva) - P7_D3_p
	P9 phage	SAMEA111353475	ERR10188433	Human oral cavity sample (Saliva) - P9_D3_p
	P10 phage	SAMEA111353476	ERR10188434	Human oral cavity sample (Saliva) - P10_D3_p
	P13 phage	SAMEA111353477	ERR10188435	Human oral cavity sample (Saliva) - P13_D3_p
	P16 phage	SAMEA111353478	ERR10188436	Human oral cavity sample (Saliva) - P16_D3_p
	P17 phage	SAMEA111353479	ERR10188437	Human oral cavity sample (Saliva) - P17_D3_p
	P20 phage	SAMEA111353480	ERR10188438	Human oral cavity sample (Saliva) - P20_D3_p
	P21 phage	SAMEA111353481	ERR10188439	Human oral cavity sample (Saliva) - P21_D3_p
	P23 phage	SAMEA111353482	ERR10188440	Human oral cavity sample (Saliva) - P23_D3_p
	P24 phage	SAMEA111353483	ERR10188441	Human oral cavity sample (Saliva) - P24_D3_p
	P25 phage	SAMEA111353484	ERR10188442	Human oral cavity sample (Saliva) - P25_D3_p
Control d3	C30 bact	SAMEA111353393	ERR10188351	Human oral cavity sample (Saliva) - C30_D3_bact
	C31 bact	SAMEA111353394	ERR10188352	Human oral cavity sample (Saliva) - C31_D3_bact
	C32 bact	SAMEA111353395	ERR10188353	Human oral cavity sample (Saliva) - C32_D3_bact
	C33 bact	SAMEA111353396	ERR10188354	Human oral cavity sample (Saliva) - C33_D3_bact
	C34 bact	SAMEA111353397	ERR10188355	Human oral cavity sample (Saliva) - C34_D3_bact
	C36 bact	SAMEA111353398	ERR10188356	Human oral cavity sample (Saliva) - C36_D3_bact
	C37 bact	SAMEA111353399	ERR10188357	Human oral cavity sample (Saliva) - C37_D3_bact
	C38 bact	SAMEA111353400	ERR10188358	Human oral cavity sample (Saliva) - C38_D3_bact
	C39 bact	SAMEA111353401	ERR10188359	Human oral cavity sample (Saliva) - C39_D3_bact
	C40 bact	SAMEA111353402	ERR10188360	Human oral cavity sample (Saliva) - C40_D3_bact
	C41 bact	SAMEA111353403	ERR10188361	Human oral cavity sample (Saliva) - C41_D3_bact
	C42 bact	SAMEA111353404	ERR10188362	Human oral cavity sample (Saliva) - C42_D3_bact
	C43 bact	SAMEA111353405	ERR10188363	Human oral cavity sample (Saliva) - C43_D3_bact
	C44 bact	SAMEA111353406	ERR10188364	Human oral cavity sample (Saliva) - C44_D3_bact
	C45 bact	SAMEA111353407	ERR10188365	Human oral cavity sample (Saliva) - C45_D3_bact
	C46 bact	SAMEA111353408	ERR10188366	Human oral cavity sample (Saliva) - C46_D3_bact
	C47 bact	SAMEA111353409	ERR10188367	Human oral cavity sample (Saliva) - C47_D3_bact
	C48 bact	SAMEA111353410	ERR10188368	Human oral cavity sample (Saliva) - C48_D3_bact
	C49 bact	SAMEA111353411	ERR10188369	Human oral cavity sample (Saliva) - C49_D3_bact
	C50 bact	SAMEA111353412	ERR10188370	Human oral cavity sample (Saliva) - C50_D3_bact
	C51 bact	SAMEA111353413	ERR10188371	Human oral cavity sample (Saliva) - C51_D3_bact
	C52 bact	SAMEA111353414	ERR10188372	Human oral cavity sample (Saliva) - C52_D3_bact
	C53 bact	SAMEA111353415	ERR10188373	Human oral cavity sample (Saliva) - C53_D3_bact
	C54 bact	SAMEA111353416	ERR10188374	Human oral cavity sample (Saliva) - C54_D3_bact
	C55 bact	SAMEA111353417	ERR10188375	Human oral cavity sample (Saliva) - C55_D3_bact
	C30 phage	SAMEA111353485	ERR10188443	Human oral cavity sample (Saliva) - C30_D3_p
	C31 phage	SAMEA111353486	ERR10188444	Human oral cavity sample (Saliva) - C31_D3_p
	C32 phage	SAMEA111353487	ERR10188445	Human oral cavity sample (Saliva) - C32_D3_p
	C33 phage	SAMEA111353488	ERR10188446	Human oral cavity sample (Saliva) - C33_D3_p
	C34 phage	SAMEA111353489	ERR10188447	Human oral cavity sample (Saliva) - C34_D3_p
	C36 phage	SAMEA111353490	ERR10188448	Human oral cavity sample (Saliva) - C36_D3_p
	C37 phage	SAMEA111353491	ERR10188449	Human oral cavity sample (Saliva) - C37_D3_p
	C38 phage	SAMEA111353492	ERR10188450	Human oral cavity sample (Saliva) - C38_D3_p
	C39 phage	SAMEA111353493	ERR10188451	Human oral cavity sample (Saliva) - C39_D3_p
	C40 phage	SAMEA111353494	ERR10188452	Human oral cavity sample (Saliva) - C40_D3_p
	C41 phage	SAMEA111353495	ERR10188453	Human oral cavity sample (Saliva) - C41_D3_p
	C42 phage	SAMEA111353496	ERR10188454	Human oral cavity sample (Saliva) - C42_D3_p
	C43 phage	SAMEA111353497	ERR10188455	Human oral cavity sample (Saliva) - C43_D3_p
	C44 phage	SAMEA111353498	ERR10188456	Human oral cavity sample (Saliva) - C44_D3_p
	C45 phage	SAMEA111353499	ERR10188457	Human oral cavity sample (Saliva) - C45_D3_p
	C46 phage	SAMEA111353500	ERR10188458	Human oral cavity sample (Saliva) - C46_D3_p
	C47 phage	SAMEA111353501	ERR10188459	Human oral cavity sample (Saliva) - C47_D3_p
	C48 phage	SAMEA111353502	ERR10188460	Human oral cavity sample (Saliva) - C48_D3_p
	C49 phage	SAMEA111353503	ERR10188461	Human oral cavity sample (Saliva) - C49_D3_p
	C50 phage	SAMEA111353504	ERR10188462	Human oral cavity sample (Saliva) - C50_D3_p
	C51 phage	SAMEA111353505	ERR10188463	Human oral cavity sample (Saliva) - C51_D3_p
	C52 phage	SAMEA111353506	ERR10188464	Human oral cavity sample (Saliva) - C52_D3_p
	C53 phage	SAMEA111353507	ERR10188465	Human oral cavity sample (Saliva) - C53_D3_p
	C54 phage	SAMEA111353508	ERR10188466	Human oral cavity sample (Saliva) - C54_D3_p
	C55 phage	SAMEA111353509	ERR10188467	Human oral cavity sample (Saliva) - C55_D3_p
